# Supplementary material for: Activation of Piezo1 sensitizes cells to TRAIL-mediated apoptosis through mitochondrial outer membrane permeability
Source: Cell Death Dis. 2019 Nov 4;10(11):837. doi: 10.1038/s41419-019-2063-6 (PMC6828775; doi:10.1038/s41419-019-2063-6)
Supplement: Supplementary file 5 — testPiezo1.m [file 41419_2019_2063_MOESM5_ESM.txt]

close all

%TRAIL exposure duration [s]
dur = 24*3600;

%End time [s]
endTime = 24*3600;

%TRAIL concentration (molecules/cell)
Lconc = 3000; 

%Receptor concentration (molecules/cell)
Rconc = 200;

%calcium concentration in uM
calcium =1;

[Td,~,xnew,tnew] = Duration(Lconc,Rconc,dur,calcium);

figure
hold on
box on
plot(tnew/3600,xnew(:,23),'LineWidth',2)
set(gca,'FontSize',12,'fontWeight','bold')
xlabel('Time (h)')
ylabel('cPARP (molecules/cell)')

%No added calcium or Yoda1
[Td,~,xnew,tnew] = Duration(Lconc,Rconc,dur,0);
plot(tnew/3600,xnew(:,23),'LineWidth',2)
set(gca,'FontSize',12,'fontWeight','bold')
xlabel('Time (h)')
ylabel('cPARP (molecules/cell)')

legend({'y = Yoda1','y = No Yoda1'},'Location','northwest')
